# Supplementary material for: Extracorporeal Shock Wave Enhances the Cisplatin Efficacy by Improving Tissue Infiltration and Cellular Uptake in an Upper Urinary Tract Cancer Animal and Human-Derived Organoid Model
Source: Cancers (Basel). 2021 Sep 11;13(18):4558. doi: 10.3390/cancers13184558 (PMC8471724; doi:10.3390/cancers13184558)
Supplement: Supplementary file 1 [file cancers-13-04558-s001.zip]

Archive with 1 entries (1 files):
- cancers-1341120-supplementary.pdf
